# Supplementary material for: The Influence of 2′-Deoxyguanosine Lesions on the Electronic Properties of OXOG:::C Base Pairs in Ds-DNA: A Comparative Analysis of Theoretical Studies
Source: Molecules. 2024 Aug 8;29(16):3756. doi: 10.3390/molecules29163756 (PMC11357419; doi:10.3390/molecules29163756)
Supplement: Supplementary file 1 [file molecules-29-03756-s001.zip]

Archive with 1 entries (1 files):
- molecules-3092247-supplementary.pdf
